# Supplementary material for: The Bryozoa collection of the Italian National Antarctic Museum, with an updated checklist from Terra Nova Bay, Ross Sea
Source: Zookeys. 2019 Jan 3;(812):1–22. doi: 10.3897/zookeys.812.26964 (PMC6330655; doi:10.3897/zookeys.812.26964)
Supplement: Supplementary material 1 [file zookeys-812-001-s001.xlsx]

## Sheet: Table 1
Scientific name in the present paper	Scientific name(s) as previously reported in literature	Rosso 1990	Rosso 1991	Rosso 1992	Rosso 1994	Rosso, San Filippo 2000	Present data
Adelascopora secunda Hayward & Thorpe, 1988	Adelascopora jeqolqa					X	X
Aimulosia antarctica (Powell, 1967)	Aimulosia antarctica / Porella antartica		X			X	X
Alcyonidium sp.							X
Amastigia antarctica (Kluge, 1914)	Amastigia antarctica	X
Amastigia crassimarginata (Busk, 1884)							X
Amastigia solida (Kluge, 1914)	Amastigia solida	X
Amphiblestrum inermis (Kluge, 1914)	Amphiblestrum inermis	X		X		X	X
Amphiblestrum rossi Hayward & Thorpe, 1989	Amphiblestrum rossi					X
Antarcticaetos bubeccata (Rogick, 1955)	Antarcticaetos bubeccata			X		X	X
Antarctothoa antarctica Moyano & Gordon, 1980	Celleporella antarctica		X	X		X
Apsendesia sarsi (Borg, 1944)	Defrancia sarsii					X
Arachnopusia decipiens Hayward & Thorpe, 1988	Arachnopusia decipiens	X		X		X	X
Austroflustra vulgaris (Kluge, 1914)	Austroflustra vulgaris / Flustra vulgaris	X		X	X	X	X
Beania challengeri Hastings, 1943							X
Beania erecta Waters, 1904	Beania erecta var. livingstonei		X	X		X	X
Bearta sp. (Possibly a Beania sp.)	Bearta sp.	X
Bicrisia edwardsiana (d'Orbigny, 1841)							X
Caberea darwinii Busk, 1884	Caberea darwinii	X				X	X
Callopora sp.	Callopora sp.	X
Camptoplites angustus (Kluge, 1914)							X
Camptoplites bicornis (Busk, 1884)	Camptoplites bicornis		X	X		X	X
Camptoplites latus (Kluge, 1914)							X
Camptoplites rectilinearis Hastings, 1943	Camptoplites rectilinearis					X
Camptoplites tricornis (Waters, 1904)	Camptoplites tricornis	X		X		X	X
Carbasea curva (Kluge, 1914)	Carbasea kurva	X			X		X
Cellaria aurorae Livingstone, 1928	Cellaria aurorae / Cellariaeforma aurorae	X				X	X
Cellaria diversa Livingstone, 1928	Cellaria diversa / Cellaria vitrimuralis	X		X
Cellaria moniliorata Rogick, 1956	Cellaria moniliorata	X
Cellarinella edita Hayward & Ryland, 1991							X
Cellarinella foveolata Waters, 1904	Cellarinella foveolata	X
Cellarinella latilaminata Moyano, 1974	Cellarinella latilaminata			X			X
Cellarinella laytoni Rogick, 1956	Cellarinella laytoni	X
Cellarinella margueritae Rogick, 1956	Cellarinella margueritae	X		X		X	X
Cellarinella njegovanae Rogick, 1956	Cellarinella njegovanae			X		X	X
Cellarinella nutti Rogick, 1956	Cellarinella nutti	X				X	X
Cellarinella watersi Calvet, 1909							X
Cellarinelloides crassus Moyano, 1970	Cellarinelloides crassus	X					X
Chaperiopsis cervicornis (Busk, 1854)	Chaperiopsis cervicornis					X
Chaperiopsis quadrispinosa (Kluge, 1914)	Chaperiopsis quadrispinosa					X
Cornucopina polymorpha (Kluge, 1914)	Cornucopina polymorpha					X
Crisia sp.	Crisia sp.		X			X
Dakariella dabrowni (Rogick, 1962)	Dakariella dabrowni					X
Disporella sp.							X
Ellisina antarctica Hastings, 1945	Ellisina antarctica	X	X	X		X	X
Eminooecia carsonae (Rogick, 1957)							X
Escharoides praestita (Waters, 1904)	Escharoides praestita	X
Exallozoon simplicissimum (Kluge, 1914)	Exallozoon simplicissimum					X	X
Exochella avicularis Hayward, 1991	Exochella avicularis					X
Exochella hymanae (Rogick, 1956)	Exochella hymanae					X	X
Fasciculipora ramosa d'Orbigny, 1842	Fasciculipora ramosa					X	X
Favosthimosia milleporoides (Calvet, 1909)	Osthimosia milleporoides	X	X			X	X
Fenestrulina antarctica Hayward & Thorpe, 1989	Fenestrulina antarctica					X
Fenestrulina exigua (Waters, 1904)	Fenestrulina exigua			X		X
Fenestrulina proxima (Waters, 1904)	Fenestrulina proxima		X			X
Fenestrulina sp.	Fenestrulina sp.					X
Flustra anguloavicularis Kluge, 1961							X
Harpecia spinosissima (Calvet, 1904)	Harpecia spinosissima		X	X		X
Hastingsia sp.	Hastingsia sp.					X
Himantozoum (Himantozoum) antarcticum (Calvet, 1909)	Himantozoum antarcticum	X				X	X
Hippomonavella cf. pellucida Hayward & Ryland, 1991	Hippomonavella cf. pellucida					X
Hippothoa sp.	Hippothoa sp.					X
Hornera cf. lasarevi Androsova, 1968	Hornera cf. lasarevi					X
Hornera smitti Borg, 1944							X
Idmidronea obtecta Borg, 1944	Idmidronea magna					X
Idmidronea sp.	Idmidronea sp.					X
Inferusia discors (Hayward & Taylor, 1984)	Figularia discors					X
Isoschizoporella secunda Hayward & Taylor, 1984							X
Isoschizoporella similis Hayward & Thorpe, 1988	Isoschizoporella similis			X			X
Isosecuriflustra angusta (Kluge, 1914)	Flustra angusta	X		X	X		X
Isosecuriflustra tenuis (Kluge, 1914)	Flustra tenuis					X
Klugeflustra antarctica (Hastings, 1943)							X
Klugeflustra drygalskii (Kluge, 1914)	Klugeflustra drygalskii / Flustra dryglaskii	X			X		X
Klugeflustra vanhoeffeni (Kluge, 1914)	Klugeflustra vanhoeffeni				X		X
Klugella buski Hastings, 1943							X
Kymella polaris (Waters, 1904)	Kymella polaris	X					X
Larvapora mawsoni (Livingstone, 1928)	Larvapora mawsoni	X				X
Lichenopora tubicen Borg, 1944	Lichenopora tubicen		X	X		X
Melicerita latilaminata Rogick, 1956	Melicerita latilaminata	X
Melicerita obliqua (Thornely, 1924)	Melicerita obliqua	X
Micropora brevissima Waters, 1904	Micropora brevissima		X			X
Microporella stenoporta Hayward & Taylor, 1984	Microporella stenoporta	X	X	X		X
Nematoflustra flagellata (Waters, 1904)	Nematoflustra flagellata				X
Neofungella claviformis (Waters, 1904)	Neofungella claviformis					X	X
Notoplites antarcticus (Waters, 1904)							X
Notoplites drygalskii (Kluge, 1914)	Notoplites drygalskii	X		X		X	X
Notoplites sp.	Notoplites sp.					X
Notoplites tenuis (Kluge, 1914)	Notoplites tenuis / Flustra tenuis		X		X	X	X
Notoplites vanhoffeni (Kluge, 1914)	Notoplites vanhoffeni	X
Orthoporidra brachyrhyncha Moyano, 1985	Orthoporidra brachyrhyncha					X
Orthoporidra compacta (Waters, 1904)							X
Orthoporidra stenorhyncha Moyano, 1985	Orthoporidra stenorhyncha	X		X		X
Osthimosia bicornis (Busk, 1881)	Osthimosia bicornis	X					X
Osthimosia clavata Waters, 1904							X
Osthimosia mariae Hayward, 1992							X
Paracellaria wandeli (Calvet, 1909)	Paracellaria wandeli	X
Pemmatoporella marginata (Calvet, 1909)	Pemmatoporella marginata					X	X
Polirhabdotos inclusum (Waters, 1904)	Clithriellum inclusum	X					X
Reteporella antarctica (Waters, 1904)							X
Reteporella frigida (Waters, 1904)	Reteporella frigida					X	X
Reteporella gelida (Waters, 1904)	Hippellozoon gelidum			X
Reteporella hippocrepis (Waters, 1904)	Reteporella hippocrepis					X
Reteporella longichila Hayward, 1993							X
Reteporella parva Hayward, 1993							X
Reteporella sp.	Reteporella sp.					X
Rhamphosmittina bassleri (Rogick, 1956)	Rhamphosmittina bassleri					X
Smittina abditavicularis Rogick, 1956	Smittina abditavicularis					X
Smittina alticollarita Rogick, 1956	Smittina alticollarita					X
Smittina anecdota Hayward & Thorpe, 1990							X
Smittina antarctica (Waters, 1904)	Smittina antarctica / Smittina oblongata	X		X		X	X
Smittina directa (Waters, 1904)	Smittina directa / Smittina gelida	X				X	X
Smittina pileata (Waters, 1904)							X
Smittina rogickae Hayward & Taylor, 1984	Smittina rogickae					X	X
Smittoidea albula Hayward & Taylor, 1984	Smittoidea albula	X				X
Smittoidea ornatipectoralis Rogick, 1956	Smittoidea ornatipectoralis					X
Stomatopora sp.	Stomatopora sp.					X
Supercytis tubigera Busk, 1886	Tubulipora tubigera			X		X
Swanomia membranacea (Thornely, 1924)	Swanomia membranacea / Mawsonia membranacea	X		X		X	X
Systenopora contracta Waters, 1904							X
Thrypticocirrus contortuplicata (Calvet, 1909)	Thrypticocirrus contortuplicata	X					X
Thrypticocirrus phylactelloides (Calvet, 1909)	Thrypticocirrus phylactelloides					X	X
Thrypticocirrus rogickae Hayward & Thorpe, 1988	Thrypticocirrus rogickae	X
Toretocheilum absidatum Rogick, 1960	Toretocheilum absidatum					X
Trilaminopora trinervis (Waters, 1904)	Trilaminopora trinervis			X
Tubulipora sp.	Tubulipora sp.			X		X
